# Supplementary material for: Effectiveness of emergency surgery for five common acute conditions: an instrumental variable analysis of a national routine database
Source: Anaesthesia. 2022 May 19;77(8):865–81. doi: 10.1111/anae.15730 (PMC9540551; doi:10.1111/anae.15730)
Supplement: Supplementary file 6 — Figure S4. Mortality forest plots. [file ANAE-77-865-s006.zip]

Archive with 5 entries (5 files):
- anae15730-sup-0006-FigS4a.pdf
- anae15730-sup-0007-FigS4b.pdf
- anae15730-sup-0008-FigS4c.pdf
- anae15730-sup-0009-FigS4d.pdf
- anae15730-sup-0010-FigS4e.pdf
