# Supplementary material for: Effectiveness of emergency surgery for five common acute conditions: an instrumental variable analysis of a national routine database
Source: Anaesthesia. 2022 May 19;77(8):865–81. doi: 10.1111/anae.15730 (PMC9540551; doi:10.1111/anae.15730)
Supplement: Supplementary file 7 — Figure S5. LOS forest plots. [file ANAE-77-865-s003.zip]

Archive with 5 entries (5 files):
- anae15730-sup-0011-FigS5a.pdf
- anae15730-sup-0012-FigS5b.pdf
- anae15730-sup-0013-FigS5c.pdf
- anae15730-sup-0014-FigS5d.pdf
- anae15730-sup-0015-FigS5e.pdf
